# Supplementary material for: Hyaluronan-Based Gel Promotes Human Dental Pulp Stem Cells Bone Differentiation by Activating YAP/TAZ Pathway
Source: Cells. 2021 Oct 26;10(11):2899. doi: 10.3390/cells10112899 (PMC8616223; doi:10.3390/cells10112899)
Supplement: Supplementary file 1 [file cells-10-02899-s001.zip]

Archive with 1 entries (1 files):
- cells-1405491-supplementary.pdf
